# Supplementary material for: Canadian Career Firefighters’ Mental Health Impacts and Priorities
Source: Int J Environ Res Public Health. 2021 Dec 1;18(23):12666. doi: 10.3390/ijerph182312666 (PMC8656638; doi:10.3390/ijerph182312666)
Supplement: Supplementary file 1 [file ijerph-18-12666-s001.zip]

Archive with 1 entries (1 files):
- ijerph-1468316-supplementary.pdf
